# Supplementary material for: Serial-femtosecond crystallography reveals how a phytochrome variant couples chromophore and protein structural changes
Source: Sci Adv. 2025 May 28;11(22):eadp2665. doi: 10.1126/sciadv.adp2665 (PMC12961760; doi:10.1126/sciadv.adp2665)
Supplement: Supplementary file 2 — Movie S1 [file sciadv.adp2665_movie_s1.zip]

Archive with 1 entries (1 files):
- adp2665_movie_s1.mp4
